# Supplementary material for: Recombinant BCG-Prime and DNA-Boost Immunization Confers Mice with Enhanced Protection against Mycobacterium kansasii
Source: Vaccines (Basel). 2021 Nov 1;9(11):1260. doi: 10.3390/vaccines9111260 (PMC8618695; doi:10.3390/vaccines9111260)
Supplement: Supplementary file 1 [file vaccines-09-01260-s001.zip]

Archive with 1 entries (1 files):
- vaccines-1436974-supplementary.pdf
